# Supplementary material for: A bioinformatics pipeline for a tick pathogen surveillance multiplex amplicon sequencing assay
Source: Ticks Tick Borne Dis. Author manuscript; Available in PMC 2024 Feb 20. (PMC10878300; doi:10.1016/j.ttbdis.2023.102207)
Supplement: primers [file NIHMS1967886-supplement-primers.tsv]

primer_name	primer_f_name	primer_f_seq	primer_r_name	primer_r_seq
Flab	1299_FlaF	GAGCTTGGAATGCARCCTGC	1300_FlaR	TCAAGTCTATTTTGRAAAGCAC
Esp	859_Esp-F	TACTCAGAGTGCTTCTCAATGT	860_Esp-R	GCATACCATCAGTTTTTTCAAC
panBabesia	1960panBabesia_F	GTAATTCCAGCTCCAATAGCGTA	1961panBabesia_R	TCTAAGAATTTCACCTCTGACAGT
Actin	2060-Isca_act_F	GCCATGTACGTGGCCATCCA	2061-Isca_act_R	GCTCGGTGAGGATCTTCAT
