# Supplementary material for: A bioinformatics pipeline for a tick pathogen surveillance multiplex amplicon sequencing assay
Source: Ticks Tick Borne Dis. Author manuscript; Available in PMC 2024 Feb 20. (PMC10878300; doi:10.1016/j.ttbdis.2023.102207)
Supplement: sur_col [file NIHMS1967886-supplement-sur_col.txt]

column_name	default_text
Index
ID
Ectoparasite_Genus_species
Lifestage
State
Acceptable_DNA	Negative
Borrelia_sp	Negative
Borrelia_burgdorferi_sensu_stricto	Negative
Borrelia_mayonii	Negative
Borrelia_miyamotoi	Negative
Borrelia_Other_species_name	
Anaplasma_phagocytophilum	Negative
Babesia_microti	Negative
Babesia_odocoilei	Negative
Ehrlichia_muris_eauclairensis	Negative
Ehrlichia_khabarensis	Negative
Notes
