# Supplementary material for: A bioinformatics pipeline for a tick pathogen surveillance multiplex amplicon sequencing assay
Source: Ticks Tick Borne Dis. Author manuscript; Available in PMC 2024 Feb 20. (PMC10878300; doi:10.1016/j.ttbdis.2023.102207)
Supplement: targets [file NIHMS1967886-supplement-targets.tsv]

ref_sequence_name	species	primer_name	reporting_columns	min_percent_identity	min_percent_aligned	max_percent_gaps	internal_control	sequence
actin_Ix_scap_AF426178	Ixodes_scapularis	Actin	Acceptable_DNA:count	85	95	5	TRUE	GGCCGTGCTCTCCCTGTACGCCTCCGGTCGTACCACGGGTATCGTGCTCGACTCCGGCGATGGCGTCTCCCACACCGTCCCCATCTACGAAGGGTACGCCCTGCCCCACGCCATCCTCCGTCTGGACTTGGCCGGCCGGGACCTGACCGACTACCTG
actin_Ix_scap_5C_XM_029977298	Ixodes_scapularis	Actin	Acceptable_DNA:count	85	95	5	TRUE	GGCCGTGCTGTCCCTGTACGCGTCCGGCCGTACTACGGGCATCGTGCTCGACTCCGGCGATGGCGTCTCCCACACCGTGCCCATCTACGAGGGGTACGCCCTGCCGCACGCCATCCTCAGGCTGGACCTCGCCGGCCGGGACCTCACAGACTATCTC
Babesia_microti_isolate_Giresun	Babesia_microti	panBabesia	Babesia_microti:count	95	99	5	FALSE	TATTAAAGTTGTTGCAGTTAAGAAGCTCGTAGTTGAATTTCTGCCTTGTCATTAATCTCGCTTCCGAGCGTTTTTTTATTGACTTGGCATCTTCTGGATTTGGTGCCTTCGGGTACTATTTTCCAGGATTTACTTTGAGAAAACTAGAGTGTTTCAAACAGGCATTCGCCTTGAATACTACAGCATGGAATAATGAAGTAGGACTTTGGTTCTATTTTGTTGGTTATTGAGCCAGAGTAATGGTTAATAGGAGCAGTTGGGGGCATTCGTATTTA
Babesia_odocoilei_st_CN18-5A70A	Babesia_odocoilei	panBabesia	Babesia_odocoilei:count	95	99	5	FALSE	TATTAAACTTGTTGCAGTTAAAAAGCTCGTAGTTGAATTTCTGCGTCACCGTATTTTGACTTTTGTCGACTGTCGGTTTCGCTTTTGGGATTTATCCCTTTTTACTTTGAGAAAATTAGAGTGTTTCAAGCAGACTTTTGTCTTGAATACTTCAGCATGGAATAATAGAGTAGGACTTTGGTTCTATTTTGTTGGTTTGTGAACCTTAGTAATGGTTAATAGGAACGGTTGGGGGCATTCGTATTTA
Borrelia_andersoni_21038	Borrelia_andersoni	Flab	Borrelia_sp:count,Borrelia_Other_species_name:name	95	99	5	FALSE	AAAAATTAACACACCAGCATCACTTTCAGGATCTCAAGCTTCTTGGACCCTAAGAGTTCATGTTGGAGCAAACCAAGATGAAGCTATTGCTGTAAATATTTATGCAGCTAATGTAGCAAATCTTTTTTCTGGTGAGGGAGCTCAAACTGCTCAGGCTGCACCTGTTCAAGAGGGTATTCAACAGGAAGGAGCTCAACAACCAGCACCTGCTACAGCACCTTCTCAAGGCGGAGTTAATTCTCCTGTTAATGTTACAACTACAGTTGATGCTAATACATCACTTGCTAAAATAGAAAATGCTATTAGAATGGTAAGTGATCAAAGAGCGAATTTAG
Borrelia_burgdorferi_B31	Borrelia_burgdorferi	Flab	Borrelia_sp:count,Borrelia_burgdorferi_sensu_stricto:count	95	99	5	FALSE	AAAAATTAACACACCAGCATCACTTTCAGGGTCTCAAGCGTCTTGGACTTTAAGAGTTCATGTTGGAGCAAACCAAGATGAAGCTATTGCTGTAAATATTTATGCAGCTAATGTTGCAAATCTTTTCTCTGGTGAGGGAGCTCAAACTGCTCAGGCTGCACCGGTTCAAGAGGGTGTTCAACAGGAAGGAGCTCAACAGCCAGCACCTGCTACAGCACCTTCTCAAGGCGGAGTTAATTCTCCTGTTAATGTTACAACTACAGTTGATGCTAATACATCACTTGCTAAAATTGAAAATGCTATTAGAATGATAAGTGATCAAAGGGCAAATTTAG
Borrelia_mayonii_MN14_1420	Borrelia_mayonii	Flab	Borrelia_sp:count,Borrelia_mayonii:count	95	99	5	FALSE	AAAAATTAACACACCATCATCACTTTCAGGGTCTCAAGCTTCTTGGACCTTAAGAGTTCATGTTGGAGCAAATCAAGATGAAGCTATTGCTGTAAATATTTATGCAGCTAATGTTGCAAATCTTTTTTCTGGTGAGGGAACTCAAACTGCTCAGGTTGCGCCTGTTCAAGAAGGTGCTCAACAGGAAGGAGCTCAACAGCCAGCACCTGCTACAGCACCTTCTCAAGGCGGAGTTAATTCTCCTGTTAATGTTACAACTACAGTTGATGCTAATACATCACTTGCTAAAATAGAAAATGCTATTAGAATGATAAGTGATCAAAGAGCAAATTTAG
Borrelia_miyamotoi_RI13_2395	Borrelia_miyamotoi	Flab	Borrelia_sp:count,Borrelia_miyamotoi:count	95	99	5	FALSE	AAAAATTAACACACCAGCATCATTAGCTGGAACACAAGCTTCATGGACATTGAGAGTACATGTGGGTGCAAATCAGGATGAAGCAATTGCTGTCAATATTTATGCAGCTAATGTTGCAAATCTTTTTAATGGAGAAGGTGCTCAAGCCGCTCCAGCTCAAGAGGGAGCACAACAGGAGGGAGTTCAAGCAGCTCCAGCTCCAGCAGCCGCTCCAGTTCAAGGTGGAGTTAATTCTCCAATTAATGTTACAACTGCTATTGATGCTAATATGTCACTTTCAAAGATCGAAGATGCTATTAGAATGGTAACTGATCAAAGAGCAAATCTTG
Ehr_khabarensis_KR063139	Ehrlichia_khabarensis	Esp	Ehrlichia_khabarensis:count	95	99	5	FALSE	AATGATAAAGTTGGAGATGGAACAACTACATGTTCTATTTTGACAGCAAAAGTAATAGAAGAAGTATCTAAAGCTAAAGCTGCTGGTGCAGATATTGTATGTATTAAAGAAGGTGTATTAAAAGCTAAAGAAGCTGTACTAGAAGCTTTAATGTCAATGAAACGTGAAGTATTGTCTGAAGAAGAAATAGCACAAGTTGCTACTATCTCTGCTAATGGAGATAAAAATATAGGTAGTAAGATAGCACAATGTGTTCAGGAAGTTGGTAAAGATGGTGTTATTACAGTAGAAGAAAGTAAAGGGTTTAAAGAACTGGAT
Ehrichia_EMLA_KU21846	Ehrlichia_EMLA	Esp	Ehrlichia_muris_eauclairensis:count	95	99	5	FALSE	AATGATAAAGTTGGTGATGGAACAACTACATGTTCTATTTTAACTGCAAAAGTTATAGAAGAAGTATCTAAAGCTAAAGCTGCTGGAGCAGATATTGTATGTATTAAAGAAGGTGTATTAAAAGCTAAAGAAGCTGTGCTAGAAGCATTAATGTCTATGAAGCGTGAAGTATTGTCTGAAGAGGAGATTGCTCAAGTTGCTACTATTTCAGCTAATGGAGATAAAAACATAGGTAGTAAAATTGCTCAATGTGTTCAAGAAGTTGGTAAAGATGGAGTTATTACAGTTGAAGAAAGTAAGGGATTCAAAGAATTGGAT
Anaplasma_phagocytophilum_JM_CP00677	Anaplasma_phagocytophilum	Esp	Anaplasma_phagocytophilum:count	95	99	5	FALSE	AATGATAAGGTGGGAGATGGAACTACTACATGCTCCATACTAACGGCAAAAGTGATTGAAGAAGTCTCAAAAGCGAAAGCTGCTGGATCTGATATTGTTAGCATAAAGAATGGTATTCTCAAGGCTAAGGAAGCGGTTCTTACAGCGCTTATGTCTATGAGACGTGAAGTAGAAGAAGACGAAATTGCACAAGTTGCAACATTGTCTGCGAATGGAGACAAGAACATAGGAAGTAAGATTGCACAGTGTGTTAAAGAAGTCGGTAAAGACGGTGTTATAACTGTTGAAGAAAGCAAAGGCTTCAAGGATCTAGAA
